# Supplementary material for: Characterization and stability evaluation of nanoencapsulated epoxylignans
Source: F1000Res. 2018 Jul 30;7:253. Originally published 2018 Mar 1. [Version 2] doi: 10.12688/f1000research.13047.2 (PMC6081991; doi:10.12688/f1000research.13047.2)
Supplement: Raw data for particle size, particle yields, nanoencapsulation efficiencies and X-ray diffraction pattern values [file f1000research-7-17172-s0000.tgz]

Archive with 1 entries (1 files):
- 7af8ed50-fb08-4b1b-9b7f-bafd17ee271d_Dataset_1.7z
