# Supplementary material for: Characterization and stability evaluation of nanoencapsulated epoxylignans
Source: F1000Res. 2018 Jul 30;7:253. Originally published 2018 Mar 1. [Version 2] doi: 10.12688/f1000research.13047.2 (PMC6081991; doi:10.12688/f1000research.13047.2)
Supplement: Supplementary file 2 [file f1000research-7-17172-s0001.tgz]

Archive with 1 entries (1 files):
- a737e605-a0e7-4b76-ab7f-eb17db663748.doc
